# Supplementary material for: A yeast surface display platform for characterizing CAR T cell responses to cancer antigens
Source: Nat Commun. 2025 Nov 21;16:10306. doi: 10.1038/s41467-025-65236-7 (PMC12638309; doi:10.1038/s41467-025-65236-7)
Supplement: Supplementary file 6 — Source Data [file 41467_2025_65236_MOESM6_ESM.xlsx]

## Sheet: 2a
Figure 2a
		Fold change CD19
			No GPCR			Ste2 (S. cerevisiae) (Gpa1)			Mam2 (S. pombe) (Gpa1)			MTNR1A (Human) (GαZ)			CXCR4a (Human) (Gαi2)			ADORA2B (Human) (GαZ)			ADRA2A (Human) (GαZ)			5HT4b (Human) (Gαi2)
	Ligand (µM)	0	1.00316	0.993684	1.00316	0.983806	1.04233	0.973868	1.02658	0.986711	0.986711	0.619691	1.47104	0.909266	0.979747	0.979747	1.04051	1.0344	0.933537	1.03207	0.630229	0.715306	1.65447	0.977143	0.942857	1.08
		0.01	0.98421	0.956842	0.966316	176.036	41.958	55.1086										6.69742	5.65209	6.85512
		0.1
		1	0.966316	0.956842	0.975789	369.926	289.61	278.06	173.976	158.749	143.81	49.5347	76.8764	68.9015				12.5986	10.9006	13.1705	14.7276	20.7451	16.9758	105.531	94.62	87.3943
		10							215.349	300.31	232.691	73.0425	84.8629	79.7432							17.7442	18.4616	16.5848	216.506	188.94	202.483
		100													0.979747	1.06329	0.994937
		1000													1.57975	1.70886	1.48861
		Ligand	α-factor			α-factor			P-factor			Melatonin			NUCC-390			Adenosine			Clonidine			Serotonin

## Sheet: 2b
Figure 2b
		Relative CD19 level
		Normalized to ADORA2B at 0 µM
			No GPCR			Ste2 (S. cerevisiae) (Gpa1)			Mam2 (S. pombe) (Gpa1)			MTNR1A (Human) (GαZ)			CXCR4a (Human) (Gαi2)			ADORA2B (Human) (GαZ)			ADRA2A (Human) (GαZ)			5HT4b (Human) (Gαi2)
	Ligand (µM)	0	0.0715108	0.0708354	0.0715108	0.0668584	0.0708354	0.0661831	0.0695598	0.0668584	0.0668584	0.0802901	0.190595	0.117809	0.0967984	0.0967984	0.102801	1.0344	0.933537	1.03207	0.304475	0.345576	0.7993	0.0166157	0.0160326	0.0183647
		0.01	0.0701601	0.0682091	0.0688844	11.9632	2.85143	3.74512										6.69742	5.65209	6.85512
		0.1
		1	0.0688844	0.0682091	0.0695598	25.1398	19.6816	18.8967	11.7884	10.7566	9.74437	6.41796	9.96048	8.92721				12.5986	10.9006	13.1705	7.11514	10.0223	8.20128	1.79449	1.60895	1.48608
		10							14.5918	20.3487	15.7669	9.46373	10.9952	10.3319							8.57251	8.91911	8.01239	3.68153	3.2128	3.44308
		100													0.0967984	0.105052	0.0982992
		1000													0.156078	0.168834	0.147074
		Ligand	α-factor			α-factor			P-factor			Melatonin			NUCC-390			Adenosine			Clonidine			Serotonin

## Sheet: 2d
Figure 2d
		Absolute yEGFP
			Neg.Con.			PPGK1			PTDH3			PCSS1			PIME4			PHPF1			PYCL076W			PMFA1			PFIG1			PAGA2			PFUS1			PMFA2
	α-factor (µM)	0	0.916263	0.975102	1.10864	200.806	219.155	227.577	1613.59	1810.5	1955.85	3.336	4.13078	4.98742	1.52772	1.7978	1.92295	23.0869	28.3136	32.8167	1.52051	1.89674	2.04325	23.5353	24.6683	23.1848	2.13629	2.37662	2.61001	13.9777	12.6104	14.5985	7.26812	6.89503	6.66951	549.043	581.832	642.183
		10-4										3.08898	3.95531	4.76006	1.48618	1.77487	1.91076	22.9792	28.2152	31.7612	2.10169	2.04325	2.26392	41.1152	29.8824	39.1118	2.34766	2.3761	2.58708	28.9776	18.1127	18.9482	12.2836	9.19067	7.98925	1299.04	1336.32	923.456
		10-3										3.15555	4.95505	7.23326	5.35736	1.729	2.38632	21.4467	26.5724	31.1597	26.3833	6.90656	8.88534	331.341	203.39	37.4875	176.06	19.6037	4.07981	296.256	35.0219	39.7557	500.781	188.846	112.598	7871.2	4789.28	8770.72
		10-2										9.77539	17.1283	22.8788	35.3843	25.0849	22.7711	27.6103	28.3848	37.429	235.582	261.38	143.873	510.092	437.002	197.893	732.173	378.583	55.412	755.824	310.654	763.514	1508.07	1864.3	1563.45	9953.43	10363	12420.4
		10-1	2.99122	2.8071	3.70672	552.696	639.715	740.53	5409.48	5852.79	7429.92	9.2651	14.5716	20.6711	44.3543	48.9919	51.3707	49.7441	77.3112	87.8289	248.767	439.351	450.77	511.666	565.555	694.601	849.32	884.562	797.476	875.931	1271.98	1225.94	1924.09	2302.78	2198.66	10409.5	10508	12432.1
		100										12.0516	15.887	17.2545	51.7806	60.5027	68.067	61.3581	68.804	83.3752	343.937	479.813	520.615	548.839	584.209	950.499	1027.3	1232.35	1421.45	1081.75	1393.42	1590.48	2253.61	2914.99	3413.16	10251.1	10562.8	13412
		101										9.49653	11.9085	12.555	47.5652	51.5749	56.1672	42.2382	50.379	58.6594	367.355	380.786	450.112	618.469	766.321	783.938	908.459	1018.35	1249.79	1022.92	1162.12	1217.03	1950.62	2466.13	2740.71	10974.6	12047.8	12731.4
		102	3.19408	3.41292	4.11873	696.89	755.219	884.253	5969.47	6600.05	7273.97	9.94942	11.3477	13.5466	45.4508	47.0392	57.7308	54.0613	57.0594	73.0735	360.43	432.415	461.915	621.504	710.681	819.042	930.453	1112.59	1394.7	1075.09	1156.5	1338.48	2109.18	2804.27	3083.2	11200.7	12081.7	12756.6

## Sheet: 2e
Figure 2e
		Fold change yEGFP - isolated promoter regulation by removal of PRP boost effects (SSC-normalization)
			Neg.Con.			PPGK1			PTDH3			PHPF1			PCSS1			PMFA2			PIME4			PMFA1			PAGA2			PYCL076W			PFUS1			PFIG1
	α-factor (µM)	0	1.00922	0.972802	1.01797	0.99573	1.04854	0.95573	1.01636	1.02187	0.961771	0.99132	0.998876	1.0098	0.958521	1.01455	1.02693	1.01723	1.01236	0.970416	0.94325	1.02118	1.03557	1.09717	1.06442	0.838405	1.0912	0.930453	0.97835	0.907441	1.04436	1.0482	1.19445	0.990004	0.815545	1.04143	0.996174	0.962399
		10-4										0.985747	1.00157	1.00891	0.938634	0.997715	1.01724	2.48845	2.33286	1.44702	0.943884	1.02774	1.05074	1.90891	1.31342	1.43856	2.36875	1.34985	1.29885	1.22668	1.13511	1.17843	2.16185	1.34132	0.987087	1.16078	1.01397	0.981733
		10-3										0.994705	0.996489	1.01601	0.910479	0.984288	1.02773	7.48563	6.10311	6.2626	1.76165	1.0991	1.06956	7.62226	5.96694	1.42272	15.1619	2.68583	2.82204	11.7011	3.38714	4.4895	34.1036	17.2189	11.2759	30.3766	6.69974	1.60967
		10-2										0.899498	0.955913	0.972695	0.851226	1.09997	1.24131	8.14287	8.04923	6.23506	5.67398	3.76182	3.18735	9.2575	7.2305	4.72895	20.8634	14.2912	17.4352	43.7722	36.9551	31.2227	65.2793	64.4788	51.1444	85.3699	47.5131	15.2923
		10-1	1.15432	1.13167	1.21325	1.13715	1.13052	1.06374	1.18491	1.21007	1.16977	0.60291	0.657695	0.685093	0.798445	0.918481	1.09348	8.0673	8.45973	6.90611	6.87156	6.43214	6.05841	9.05088	8.75042	7.16635	20.8868	21.2936	19.7006	47.0017	50.9467	50.925	77.3448	78.2208	67.7695	93.8434	86.2249	72.1313
		100										0.607517	0.595162	0.616048	0.825799	0.853344	0.878748	8.13366	8.46886	6.56587	7.26823	7.44439	7.90365	9.44331	9.91685	9.451	21.47	22.3174	22.564	51.8701	56.7788	62.2561	83.9603	95.9838	103.108	104.77	116.091	126.951
		101										0.5631	0.563132	0.585795	0.79532	0.817009	0.830404	7.84856	7.70821	7.47901	8.12901	8.36113	8.76309	9.3205	9.85288	10.1037	21.9673	23.2388	23.9968	57.9228	60.9623	65.6317	91.658	101.577	106.322	119.098	125.529	134.138
		102	1.14619	1.16722	1.25499	1.21851	1.23045	1.17527	1.19959	1.23683	1.22245	0.615896	0.605765	0.630581	0.785119	0.795351	0.813991	7.75058	7.64304	7.45561	8.00104	8.21853	8.49097	9.29478	9.65379	9.81347	22.4604	23.4679	24.5236	58.7164	63.0384	67.8832	91.9068	104.086	107.644	122.021	128.108	136.311

## Sheet: 2f
Figure 2f
		Fold PRP boost (yEGFP)
			DIX14 (Neg.Con.)			DIX27 (PPGK1)			DIX28 (PTDH3)			DIX17 (PMFA2)			DIX18 (PMFA1)			DIX19 (PAGA2)			DIX20 (PYCL076W)			DIX21 (PIME4)			DIX22 (PHPF1)			DIX23 (PCSS1)			DIX24 (PFUS1)			DIX25 (PFIG1)
	α-factor (µM)	0	0.907888	1.00236	1.08906	0.934312	0.968327	1.10319	0.885296	0.987983	1.13398	0.913245	0.972437	1.11969	0.901443	0.973912	1.1621	0.933036	0.987187	1.08687	0.920577	0.997803	1.07095	0.925775	1.0063	1.06139	0.829607	1.00973	1.15765	0.838358	0.980761	1.16988	0.876254	1.00294	1.17767	0.86396	1.00482	1.14222
		10-4										0.883269	0.969215	1.07979	0.905129	0.956108	1.14254	0.891062	0.977376	1.06261	0.941298	0.988949	1.05547	0.899996	0.987122	1.03944	0.830404	1.00352	1.12142	0.792728	0.954948	1.12718	0.818233	0.986714	1.16554	0.851822	0.986962	1.10989
		10-3										1.77914	1.32775	2.36962	1.82678	1.43242	1.10729	1.42324	0.949788	1.02613	1.23877	1.12026	1.08734	1.73828	0.899178	1.2753	0.768047	0.949903	1.09249	0.834854	1.21264	1.69536	2.11458	1.57935	1.43799	2.4411	1.23238	1.0675
		10-2										2.0682	2.17836	3.3705	2.31552	2.53985	1.75856	2.63877	1.58334	3.18974	2.95688	3.88587	2.53161	3.56461	3.81157	4.08359	1.09343	1.05776	1.37073	2.76627	3.75094	4.43974	3.32677	4.16367	4.40214	3.6122	3.35592	1.52614
		10-1	2.59133	2.4805	3.0552	2.25177	2.6216	3.22524	2.54574	2.69709	3.54182	2.18323	2.10166	3.04586	2.37568	2.71606	4.07315	3.05466	4.35107	4.53268	2.90783	4.73789	4.86311	3.68952	4.35369	4.8467	2.93907	4.18735	4.56676	2.79519	3.82158	4.55363	3.58238	4.23942	4.67197	3.81181	4.32075	4.65647
		100										2.13247	2.11033	3.45621	2.44238	2.47565	4.22637	3.66994	4.54784	5.13427	3.64293	4.64275	4.59435	4.07219	4.64553	4.92264	3.59778	4.11812	4.82106	3.51542	4.4846	4.7298	3.86528	4.37336	4.76695	4.12976	4.47094	4.71583
		101										2.3659	2.64456	2.88026	2.78851	3.26844	3.26056	3.39182	3.64255	3.69414	3.48438	3.4317	3.76788	3.34457	3.52584	3.66366	2.67203	3.18684	3.56708	2.87626	3.51105	3.64193	3.06464	3.4962	3.71206	3.21264	3.41679	3.9242
		102	2.7867	2.92397	3.28187	2.64966	2.84357	3.48574	2.7749	2.97564	3.31805	2.44517	2.67461	2.89502	2.80995	3.09364	3.50733	3.48651	3.58952	3.97553	3.37249	3.76864	3.73843	3.24702	3.27156	3.88633	3.1268	3.35539	4.128	3.05258	3.43679	4.00881	3.30479	3.87975	4.12466	3.2116	3.65782	4.30936

## Sheet: 2h
Figure 2h
		Fold change CD19 YSD from GPCR induction
			PPGK1-Empty			PPGK1-CD19			PTDH3-CD19			PHPF1-CD19			PMFA2-CD19			PMFA1-CD19			PFIG1-CD19			PFUS1-CD19
	α-factor (µM)	0	0.953846	0.984615	1.06154	1.00062	1.04413	0.955251	1.11424	1.00489	0.880874	1.65807	0.754693	0.587234	1.24985	1.11692	0.633231	1.5283	0.77628	0.695418	0.969359	1.01114	1.0195	1.05429	0.942857	1.00286
		10-4										2.03279	0.902628	0.661577	74.1739	62.5975	58.7289	58.6536	44.1105	33.1981	3.28412	2.69916	2.54039	28.5257	1.02	9.72
		10-3										1.95526	0.872215	0.675094	50.9409	65.6021	48.9526	45.3659	42.8976	32.8342	4.8468	2.67409	2.50696	40.08	1.19143	6.66
		10-2	1.13846	1.12308	1.12308	1.35887	1.2562	1.30385	1.19469	1.03272	1.02699	1.80375	0.853254	0.669462	47.3308	58.5563	60.2234	73.7911	51.8369	46.9245	15.4262	8.64067	10.1616	88.7143	51.0429	25.1829
		10-1										3.701	1.81577	1.24693	222.114	197.996	207.161	363.077	198.643	163.205	516.978	356.39	438.506	644.777	601.62	368.897
		100	2.52308	2.59231	2.7	4.21319	3.70604	3.39306	3.24241	3.19972	2.75858	4.28673	2.52616	1.80263	338.01	330.858	299.083	554.448	369.908	339.671	825.898	602.006	493.036	895.29	695.237	520.307
		101										4.44143	2.69287	1.70782	329.466	340.575	247.654	429.475	374.701	350.563	765.451	609.167	470.365	910.774	695.554	627.63
		102	2.03077	1.98462	2.19231	3.98064	4.00982	3.44119	2.92742	3.37694	2.38177	3.60413	2.91815	2.20813	341.775	296.699	174.054	504.368	346.708	296.784	698.432	673.788	516.61	959.169	641.516	722.361

## Sheet: 2i
Figure 2i
		Fold PRP boost (CD19)
			PFUS1-CD19			PMFA1-CD19			PMFA2-CD19			PPGK1-CD19			PHPF1-CD19			PFIG1-CD19			PTDH3-CD19			No YSD			PPGK1-Empty
	α-factor (µM)	0	1.0586	1.01339	0.934045	1.03456	0.993188	0.938303	1.02584	0.99319	0.963738	1.02155	1.01577	0.962402	1.0149	0.987243	0.975756	1.0401	0.966694	0.997521	0.992207	0.977441	1.03763	1.00298	0.997478	0.999665	1.01127	0.969518	1.01952
		10-4	0.966456	0.989865	0.861446	0.91978	0.892141	0.836985	0.989123	0.919573	0.8779				0.912128	0.913313	0.944851	0.925638	0.856449	0.892091
		10-3	1.0116	0.962254	0.857636	0.955294	0.915228	0.869901	0.965685	0.933158	0.889929				0.954807	0.933824	0.924892	0.950363	0.895722	0.909834
		10-2	1.11799	1.03708	0.93198	1.04794	0.921757	0.900107	0.975979	1.00029	0.938829	1.00321	1.02229	0.952248	1.00798	1.0203	0.99547	0.982292	0.93573	0.990301	0.983315	0.92515	1.03152	1.08132	0.9897	0.959559	0.961981	0.927044	0.92565
		10-1	2.50746	2.78417	2.15431	2.37681	1.53459	1.39123	2.08047	1.88216	1.90006				2.394	2.30969	1.91868	2.28042	1.96704	1.00355
		100	3.08743	3.49686	2.61051	3.31823	2.64975	2.41044	2.9239	3.13249	2.70404	3.28697	3.34528	3.03709	2.83548	3.30229	2.89893	2.95969	2.61359	2.30524	2.80765	2.77845	2.49259	3.68783	3.20314	2.76521	2.96222	3.01051	2.61335
		101	3.1654	3.36763	2.64265	2.8617	2.6684	2.61769	3.10679	3.47361	2.56539				3.10922	3.41182	2.54954	2.91319	2.64591	2.29378
		102	3.37033	3.11441	2.54327	3.51427	2.50824	2.25097	3.06236	2.50196	2.27312	2.97959	2.99679	2.81503	2.42692	3.22492	2.88955	2.79497	2.98223	2.44846	2.49697	2.88909	2.13384	3.68595	3.33967	2.53412	2.6018	2.18366	2.1162

## Sheet: 2j
Figure 2j
		Relative CD19 level
			No YSD			PPGK1-Empty			PPGK1-CD19			PTDH3-CD19			PHPF1-CD19			PFIG1-CD19			PFUS1-CD19			PMFA1-CD19			PMFA2-CD19
	α-factor (µM)	0	0.968571	0.994286	1.09714	1.06286	1.09714	1.18286	189.716	197.966	181.114	626.267	564.806	495.103	37.8514	17.2286	13.4057	0.994286	1.03714	1.04571	1.05429	0.942857	1.00286	3.24	1.64571	1.47429	5.80286	5.18571	2.94
		10-4													46.4057	20.6057	15.1029	3.36857	2.76857	2.60571	28.5257	1.02	9.72	124.346	93.5143	70.38	344.379	290.631	272.67
		10-3													44.6357	19.9114	15.4114	4.97143	2.74286	2.57143	40.08	1.19143	6.66	96.1757	90.9429	69.6086	236.511	304.581	227.28
		10-2	1.33714	1.30286	1.39714	1.26857	1.25143	1.25143	257.64	238.174	247.209	671.486	580.449	577.23	41.1771	19.4786	15.2829	15.8229	8.86286	10.4229	88.7143	51.0429	25.1829	156.437	109.894	99.48	219.75	271.869	279.609
		10-1													84.4886	41.4514	28.4657	530.271	365.554	449.781	644.777	601.62	368.897	769.723	421.123	345.994	1031.25	919.269	961.817
		100	3.64286	2.84571	3.13714	2.81143	2.88857	3.00857	798.814	702.66	643.32	1822.43	1798.43	1550.49	97.86	57.6686	41.1514	847.136	617.486	505.714	895.29	695.237	520.307	1175.43	784.204	720.103	1569.33	1536.12	1388.6
		101													101.391	61.4743	38.9871	785.134	624.831	482.46	910.774	695.554	627.63	910.487	794.366	743.194	1529.67	1581.24	1149.82
		102	2.66571	2.75143	2.63143	2.26286	2.21143	2.44286	754.723	760.256	652.444	1645.38	1898.04	1338.69	82.2771	66.6171	50.4086	716.391	691.114	529.894	959.169	641.516	722.361	1069.26	735.021	629.181	1586.81	1377.53	808.106

## Sheet: 3b
Figure 3b
		Relative CAR Jurkat NFAT-activation
			DIX44 (PPGK1-Empty)			DIX45 (PFUS1-CD19)			DIX48 (PMFA2-CD19)			DIX49 (PTDH3-CD19)
	α-factor (µM)	0	0.735	1.5146	0.9073	0.7397	1.0117	2.1939	1.4894	1.5567	1.3185	7.5122	7.4419	3.1603
		0.0001	0.7892	0.8256	1.9241	1.9017	1.1492	1.6026	3.564	4.3123	3.239	9.763	8.7375	8.0503
		0.001	1.3553	1.2516	1.91	3.0654	2.0446	2.3533	6.4941	6.3712	5.7858	30.7095	27.4751	24.7685
		0.01	1.8247	0.7851	1.328	4.1839	2.7121	2.8395	16.6036	17.4712	32.7249	52.3068	46.5141	52.2581
		0.1	1.1589	1.0757	1.6288	3.5695	1.751	4.05	13.1311	25.0529	25.0683	59.435	62.8852	63.5205
		1	1.2046	1.352	1.5964	4.3658	4.0571	3.7873	21.9447	19.1639	18.4299	49.9207	46.0094	47.2546

## Sheet: 3c
Figure 3c
		Relative CAR Jurkat NFAT-activation
			DIX44 (PPGK1-Empty)			DIX47 (PPGK1-CD19)			DIX48 (PMFA2-CD19)			DIX49 (PTDH3-CD19)			NALM-6 (+CD19)
	%CAR+ of Jurkat cell population	0%	2.56255	2.55743	2.65533	2.69832	2.3883	1.69121	1.25945	1.87753	1.78225	2.32107	2.47559	2.18256	2.19286	1.43729	1.84777
		10%	1.83973	1.78185	1.7298	3.37076	3.42519	2.06257	2.0199	2.13092	2.49974	2.4401	3.40845	3.10969	3.07706	3.04633	4.76751
		20%	2.28838	2.38009	2.44893	6.30061	5.16059	4.77435	3.75886	3.61608	2.81906	6.3821	6.05411	6.20516	7.75636	7.0258	9.64277
		30%	1.58486	1.75541	1.94871	5.44118	5.60066	6.21617	4.26458	4.24737	3.6054	10.5452	6.99537	9.172	9.47163	8.50038	14.4981
		40%	1.77828	1.74374	1.84378	7.47112	7.1823	7.36083	4.49129	4.69252	4.93177	6.85713	7.87686	6.92545	12.9078	13.6346	17.9293
		50%	1.23387	1.16372	0.942078	4.18659	4.3357	4.79781	4.69078	5.00596	4.49583	11.3995	10.5416	11.0576	6.14887	17.5514	18.8774
		60%	1.66358	2.01409	2.08424	9.08635	9.89765	9.04228	4.73642	4.61646	4.79246	11.8015	10.4024	9.46503	18.1134	19.1353	23.9201
		70%	1.90952	1.44587	2.06936	9.03466	8.89591	8.76942	4.88106	4.12621	5.0568	13.8558	12.9712	11.5809	17.7881	18.5797	21.3541
		80%	1.40228	1.26805	1.51185	6.68744	8.43166	11.3195	4.89587	5.22693	5.15087	11.4749	12.2689	10.6596	16.5132	28.4656	22.5523
		90%	1.27448	0.973877	1.4361	6.94279	7.56985	8.65818	5.71091	5.06868	5.86103	11.0656	9.84679	9.94754	20.8128	28.3496	35.2012
		100%	0.949581	1.49792	1.62321	13.0414	11.0655	10.2991	4.80967	4.888	5.52356	8.46385	11.9674	11.8564	21.6718	26.0912	28.7427

[truncated: 36 more sheets: 4b, 4c, 5b, 5c, 5e, 5f, 5g, 5h, 5i, Sup 2, Sup 3, Sup 4, Sup 5, Sup 6, Sup 7, Sup 8, Sup 9, Sup 10, Sup 11, Sup 12 …]
